# Supplementary material for: Antimicrobial Use in Hospitalised Patients with COVID-19: An International Multicentre Point-Prevalence Study
Source: Antibiotics (Basel). 2022 Jan 28;11(2):176. doi: 10.3390/antibiotics11020176 (PMC8868464; doi:10.3390/antibiotics11020176)
Supplement: Supplementary file 1 [file antibiotics-11-00176-s001.zip]

Archive with 2 entries (2 files):
- Supplement S1.pdf
- Supplement S2.pdf
